# Supplementary material for: Recent HPLC-UV Approaches for Cannabinoid Analysis: From Extraction to Method Validation and Quantification Compliance
Source: Pharmaceuticals (Basel). 2025 May 24;18(6):786. doi: 10.3390/ph18060786 (PMC12196272; doi:10.3390/ph18060786)
Supplement: Supplementary file 1 [file pharmaceuticals-18-00786-s001.zip]

Archive with 1 entries (1 files):
- pharmaceuticals-3647500-supplementary.pdf
